# Supplementary material for: Assessment of genetically engineered Trabulsiella odontotermitis as a ‘Trojan Horse’ for paratransgenesis in termites
Source: BMC Microbiol. 2016 Sep 5;16(1):202. doi: 10.1186/s12866-016-0822-4 (PMC5011783; doi:10.1186/s12866-016-0822-4)
Supplement: Additional file 4: — Supplementary tables. (XLSX 14 kb) [file 12866_2016_822_MOESM4_ESM.xlsx]

## Sheet: Sheet1
Table S1
Effect	Day	Num DF	Den DF	F Value	Pr > F
day*colony	2	2	36	0.26	0.7696
day*colony	4	2	36	2.34	0.1109
day*colony	7	2	36	20.67	< 0.0001
day*colony	9	2	36	15.37	< 0.0001
day*colony	12	2	36	10.21	0.0003
day*colony	15	2	36	0	1
day*colony	18	2	36	0	1
P values obtained with PROC MICED with SLICE function by day for feeding experiment with T. odontotermitis-pGFP with termites from three different colonies.
Table S2
Effect	Day	Num DF	Den DF	F Value	Pr > F
day*colony	2	2	66	3.53	0.0349
day*colony	5	2	66	0.76	0.4696
day*colony	7	2	66	0.09	0.9135
day*colony	11	2	66	1.15	0.3235
day*colony	13	2	66	0.68	0.5096
day*colony	16	2	66	0.94	0.3955
day*colony	19	2	66	0.54	0.5878
day*colony	22	2	66	1072	0.1874
day*colony	25	2	66	3.34	0.0414
day*colony	30	2	66	5.89	0.0044
day*colony	33	2	66	2.33	0.1049
day*colony	36	2	66	9.19	0.0003
P values obtained with PROC MICED with SLICE function by day for feeding experiment with T. odontotermitis-Kmr :: Tn7 with termites from three different colonies.
Table S3
Effect	Day	Num DF	Den DF	F Value	Pr > F
day*colony	2	2	29	8059	0.0012
day*colony	4	2	29	1.35	0.2757
day*colony	7	2	29	4.09	0.0273
day*colony	10	2	29	0.57	0.5713
day*colony	13	2	29	1.31	0.2857
day*colony	16	2	29	0.95	0.3991
P values obtained with PROC MICED with SLICE function by day for transfer experiment (donor: recipient 1:25) with T. odontotermitis-Kmr :: Tn7 with termites from three different colonies.
Table S4
Effect	Day	Num DF	Den DF	F Value	Pr > F
day*colony	2	2	29	1.83	0.179
day*colony	4	2	29	1.98	0.1563
day*colony	7	2	29	3.59	0.0405
day*colony	10	2	29	1.25	0.3002
day*colony	13	2	29	0.31	0.7359
day*colony	16	2	29	0.1	0.9074
P values obtained with PROC MICED with SLICE function by day for transfer experiment (donor: recipient 1:1) with T. odontotermitis-Kmr :: Tn7 with termites from three different colonies.
